# Supplementary material for: Protein Kinase D3 (PKD3) Requires Hsp90 for Stability and Promotion of Prostate Cancer Cell Migration
Source: Cells. 2023 Jan 4;12(2):212. doi: 10.3390/cells12020212 (PMC9857065; doi:10.3390/cells12020212)
Supplement: Supplementary file 1 [file cells-12-00212-s001.zip]

Archive with 1 entries (1 files):
- cells-1969032-supplementary.pdf
